# Supplementary material for: Shell Metal Profiles of Caspian Bivalves Show Genus-Specific Patterns with Potential Relevance for Biomonitoring in the Southern Caspian Sea
Source: Animals (Basel). 2026 May 13;16(10):1491. doi: 10.3390/ani16101491 (PMC13203848; doi:10.3390/ani16101491)
Supplement: Supplementary file 1 [file animals-16-01491-s001.zip]

Archive with 2 entries (2 files):
- Supplementary Data S1.xlsx
- Supplementary Table S1.pdf
