# Supplementary material for: Shell Metal Profiles of Caspian Bivalves Show Genus-Specific Patterns with Potential Relevance for Biomonitoring in the Southern Caspian Sea
Source: Animals (Basel). 2026 May 13;16(10):1491. doi: 10.3390/ani16101491 (PMC13203848; doi:10.3390/ani16101491)
Supplement: Supplementary file 1 [file animals-16-01491-s001.zip › Supplementary Data S1.xlsx]

## Sheet: Supplementary Data S1
Species;shell_size_mm;shell_weight_g;external_growth_rings;Al_mgkg;As_mgkg;Ba_mgkg;Ca_mgkg;Cd_mgkg;Co_mgkg;Cr_mgkg;Cu_mgkg;Fe_mgkg;Hg_mgkg;Mg_mgkg;Mn_mgkg;Ni_mgkg;Pb_mgkg;Sr_mgkg;Ti_mgkg;V_mgkg;Zn_mgkg
Cerastoderma;30	4;1	267;5;5209	162;16	277;55	262;266846	335;0	079;5;15	207;2	721;130	628;1	571;430	701;22	23;2	251;1	164;3	071;197	243;9	346;138	316
Cerastoderma;28	7;1	028;5;6033	886;19	316;63	268;302936	596;0	09;5	843;18	215;3	32;149	352;1	717;455	914;21	783;2	771;1	387;3	191;227	902;10	572;155	939
Cerastoderma;31	5;1	348;5;6812	838;22	324;70	608;335184	459;0	101;6	655;21	236;3	937;166	453;1	824;466	891;20	175;3	311;1	61;3	195;256	689;11	655;171	306
Cerastoderma;29	4;1	092;5;8593	458;10	304;97	173;492417	757;0	14;6	168;34	346;15	158;179	439;2	383;810	236;227	644;4	86;2	301;16	402;707	944;15	841;231	971
Cerastoderma;30	8;1	331;5;5380	311;10	385;56	841;275639	796;0	082;4	747;19	588;4	615;120	133;1	319;497	374;35	852;3	022;1	396;4	5;200	687;9	148;133	452
Cerastoderma;28	4;0	992;5;8339	821;16	148;92	018;440239	417;0	138;4	404;17	615;3	248;197	752;1	376;964	954;120	876;6	697;2	769;9	704;328	486;14	797;266	174
Cerastoderma;31	1;1	382;5;5319	682;10	074;59	038;281791	156;0	089;85	115;79	724;39	598;112	906;0	799;596	162;48	462;4	497;1	833;6	407;316	953;9	431;146	923
Cerastoderma;29	8;1	159;6;5168	674;9	563;57	703;274763	455;0	087;82	604;83	822;8	417;110	674;0	698;591	802;71	775;4	593;1	847;6	441;316	328;9	156;143	411
Cerastoderma;31	8;1	519;6;6323	724;11	418;71	025;337380	743;0	108;100	945;110	514;5	061;136	625;0	755;739	772;91	508;5	899;2	343;4	867;397	495;11	193;176	283
Cerastoderma;29	1;1	173;6;5754	857;10	129;65	033;308162	465;0	099;91	753;107	984;9	663;125	468;0	596;687	859;86	714;5	629;2	21;6	577;371	492;10	177;161	192
Cerastoderma;30	1;1	113;6;6049	078;10	365;68	785;356824	937;0	106;96	324;121	477;5	035;133	102;0	528;738	769;94	846;6	197;2	406;7	028;400	976;14	155;170	259
Hypanis;27	4;0	688;4;115	099;0	106;59	946;291304	688;0	092;529	192;3	606;18	488;130	684;0	395;690	955;88	887;9	114;2	354;6	651;377	591;9	366;154	905
Hypanis;25	9;0	588;4;104	361;0	114;60	704;287156	311;0	098;453	863;3	793;18	966;138	552;0	364;696	309;88	412;8	338;2	247;5	914;359	536;11	092;144	05
Hypanis;28	2;0	746;4;112	681;0	112;61	982;282235	298;0	092;479	884;3	944;17	67;136	372;0	341;639	873;81	263;9	102;2	134;6	424;358	061;10	215;141	077
Hypanis;26	6;0	611;4;111	522;0	114;60	566;276386	122;0	101;509	317;4	25;18	219;130	131;0	381;667	846;78	288;9	107;2	002;5	73;380	662;10	82;159	258
Hypanis;28	6;0	823;4;108	12;0	111;60	571;286982	367;0	096;471	899;3	726;18	505;125	568;0	363;658	891;93	573;9	226;2	342;6	212;337	678;10	543;161	392
Hypanis;25	6;0	493;5;107	833;0	108;62	619;304004	472;0	092;533	083;4	216;17	059;137	968;0	429;626	618;87	213;8	311;2	205;6	56;396	398;10	06;159	084
Hypanis;27	8;0	731;5;115	022;0	109;62	481;296084	314;0	088;470	417;3	519;17	667;126	062;0	411;682	462;87	42;8	652;2	253;5	821;371	275;10	277;148	536
Hypanis;26	3;0	582;5;119	678;0	109;62	429;285830	409;0	099;497	403;3	959;19	71;128	51;0	373;715	735;91	393;8	984;2	139;6	875;337	522;11	304;153	97
Hypanis;27;0	629;5;113	913;0	107;62	088;299204	312;0	096;506	523;4	018;17	624;127	574;0	362;656	076;92	038;9	482;2	236;6	946;372	659;10	618;145	584
Didacna;36	4;2	416;5;5324	494;8	274;60	226;290018	458;0	09;2	754;68	938;1	055;128	632;0	273;607	718;90	103;7	6;2	178;5	485;325	23;9	238;154	051
Didacna;34	7;2	071;5;5560	222;9	362;55	226;256672	84;0	097;2	721;67	234;1	122;129	996;0	27;687	697;87	078;7	516;2	013;6	069;388	842;10	281;146	041
Didacna;38	1;2	612;5;5369	976;9	3;55	991;270372	718;0	098;3	068;72	706;1	043;148	382;0	269;718	114;85	305;6	946;2	083;6	457;352	544;9	588;144	065
Didacna;35	3;2	184;5;5313	539;9	41;56	274;291530	514;0	081;3	072;77	652;1	098;137	053;0	271;614	332;91	501;7	672;2	297;6	055;360	389;10	331;147	161
Didacna;37	6;2	784;5;5482	976;10	372;64	266;263721	278;0	084;2	753;75	748;1	083;143	489;0	27;645	014;80	721;7	092;2	11;6	348;384	844;10	454;134	723
Didacna;34	2;1	992;5;5243	63;9	614;63	722;268320	143;0	101;3	105;70	905;1	153;133	747;0	286;651	164;86	585;7	774;2	229;6	274;342	106;9	889;138	092
Didacna;38	7;2	967;6;5187	146;10	033;60	883;312665	756;0	092;3	163;78	827;1	092;141	527;0	276;662	558;86	989;7	459;2	125;6	425;333	918;10	683;140	632
Didacna;35	8;2	191;6;5258	246;9	306;57	576;260676	45;0	09;2	781;78	347;1	046;145	03;0	268;630	691;80	919;7	811;2	338;5	992;347	301;9	663;146	03
Didacna;37;2	522;6;5193	003;9	938;56	096;279809	833;0	09;2	924;74	987;1	11;131	317;0	286;653	682;90	977;7	394;2	245;6	212;382	075;10	545;158	056
Dreissena;26	7;0	444;4;7117	978;6	417;77	443;397500	551;0	125;5	407;100	268;5	834;200	355;0	249;898	306;117	177;10	766;3	254;8	148;455	834;13	153;184	671
Dreissena;25	5;0	398;4;7636	037;6	278;76	302;386016	83;0	129;5	08;101	15;6	098;193	195;0	253;891	835;120	237;11	785;2	831;7	908;492	478;13	79;199	263
Dreissena;27	9;0	566;4;7177	555;6	198;84	229;398732	247;0	112;5	049;99	381;6	291;197	808;0	25;828	175;109	152;10	552;3	106;7	914;456	562;12	381;194	678
Dreissena;25	9;0	451;4;7119	288;6	659;72	971;389575	449;0	119;5	13;100	121;6	559;190	263;0	24;840	272;124	053;11	235;2	921;8	025;490	242;14	549;183	028
Dreissena;28	4;0	607;4;7412	627;5	738;75	848;447986	286;0	121;5	095;101	339;5	817;197	978;0	23;890	676;124	608;9	464;2	964;9	105;486	216;12	749;195	924
Dreissena;26	3;0	448;5;7262	139;6	507;79	524;386876	143;0	127;4	976;95	262;5	524;207	428;0	24;960	371;114	943;10	823;3	096;8	234;483	64;14	379;201	959
Dreissena;27	5;0	535;5;6638	796;6	36;75	919;452242	233;0	118;4	85;104	158;5	398;196	654;0	256;794	343;107	535;11	262;2	815;8	135;447	616;12	443;186	814
Dreissena;25	1;0	376;5;7709	518;6	554;80	658;460509	847;0	123;4	963;100	979;6	248;201	22;0	251;829	895;120	103;10	052;2	761;8	255;499	352;13	87;191	313
Dreissena;27	1;0	503;5;7318	744;5	964;80	277;418045	867;0	123;4	67;98	909;6	393;201	963;0	228;970	071;129	812;9	861;2	993;8	394;539	438;13	35;195	537
Mytilaster;14	6;0	124;3;43	046;0	137;52	074;215989	86;0	091;396	314;1	142;2	969;53	689;0	079;502	962;83	335;4	569;2	126;6	299;313	246;8	437;160	413
Mytilaster;13	4;0	096;3;42	062;0	115;63	758;218643	48;0	067;356	01;1	165;3	786;50	766;0	09;619	835;85	999;3	434;2	034;4	949;390	408;8	409;138	892
Mytilaster;15	2;0	178;3;34	311;0	1;58	012;268570	21;0	089;291	547;1	031;2	789;45	803;0	093;638	51;90	875;4	81;2	182;5	916;294	795;7	354;132	033
Mytilaster;13	7;0	095;3;31	515;0	138;50	809;262417	97;0	071;280	475;1	289;3	341;46	319;0	085;503	32;91	088;3	629;1	694;5	441;335	371;9	4;119	646
Mytilaster;15	1;0	188;3;44	54;0	126;60	183;262046	18;0	096;375	509;0	93;3	087;50	563;0	085;682	333;85	362;3	584;2	121;5	643;275	653;10	088;149	825
Mytilaster;14	3;0	123;4;37	145;0	103;54	662;211407	65;0	091;385	663;1	221;3	809;45	897;0	091;686	792;78	536;3	925;1	827;5	598;399	559;9	144;163	892
Mytilaster;13	2;0	099;4;39	367;0	118;50	6;272797	81;0	082;353	01;1	129;3	929;52	326;0	087;610	477;88	935;3	7;2	435;5	501;341	483;10	78;157	329
Mytilaster;14	9;0	156;4;30	551;0	136;44	323;286061	74;0	079;358	945;1	23;3	632;41	643;0	066;632	339;83	337;4	385;1	848;4	976;295	453;10	637;146	926
Mytilaster;14;0	103;4;43	46;0	106;48	78;287812	24;0	08;322	875;1	314;3	66;53	413;0	081;662	644;72	047;4	949;2	264;6	497;381	879;9	099;142	961
Mytilaster;15	5;0	172;4;31	093;0	122;50	739;212332	88;0	095;315	401;1	279;3	288;46	201;0	084;553	469;76	526;4	914;2	329;6	05;341	553;8	602;144	704
